# Supplementary material for: Tropical land use alters functional diversity of soil food webs and leads to monopolization of the detrital energy channel
Source: eLife. 2022 Mar 31;11:e75428. doi: 10.7554/eLife.75428 (PMC9033302; doi:10.7554/eLife.75428)
Supplement: Figure 4—source data 1. [file elife-75428-fig4-data1.csv]

ID	System	Region	IRic	IDiv	IDis	IEve	IUni
BF1	F	B	0.146836	0.701639	0.438102069	0.85327	0.439351406
BF2	F	B	0.143242	0.767694	0.43983133	0.79912	0.331485343
BF3	F	B	0.147222	0.71028	0.474598017	0.826077	0.497397072
BF4	F	B	0.077444	0.721561	0.524256043	0.801088	0.573782683
BJ2	J	B	0.132435	0.672261	0.330509487	0.753197	0.408257778
BJ3	J	B	0.1957	0.688263	0.400506536	0.753097	0.287454178
BJ4	J	B	0.164523	0.728115	0.411353064	0.716576	0.295643431
BJ5	J	B	0.15631	0.682447	0.341258513	0.747836	0.214485248
BO2	O	B	0.108508	0.763302	0.641173231	0.762321	0.491646675
BO3	O	B	0.109018	0.744433	0.578302653	0.827303	0.435854881
BO4	O	B	0.184585	0.769183	0.545291759	0.838919	0.428388118
BO5	O	B	0.111562	0.797011	0.651569072	0.862082	0.512418441
BR1	R	B	0.117965	0.747627	0.504928475	0.80428	0.433049567
BR2	R	B	0.072231	0.74423	0.452355603	0.6699	0.364270941
BR3	R	B	0.11383	0.726619	0.464690334	0.836174	0.368081596
BR4	R	B	0.123433	0.686293	0.473270152	0.725168	0.304812678
HF1	F	H	0.093316	0.75598	0.486185149	0.752256	0.320442571
HF2	F	H	0.11129	0.774876	0.629374477	0.746394	0.435749535
HF3	F	H	0.149061	0.707668	0.334577453	0.702216	0.179756949
HF4	F	H	0.162333	0.699534	0.311251899	0.748979	0.218358115
HJ1	J	H	0.135987	0.677817	0.274724139	0.642011	0.145554169
HJ2	J	H	0.094709	0.665027	0.396487652	0.63176	0.217479828
HJ3	J	H	0.13259	0.70415	0.433017191	0.715114	0.461200098
HJ4	J	H	0.141733	0.724795	0.357730504	0.645643	0.174603276
HO1	O	H	0.093433	0.723006	0.616960663	0.846859	0.521706597
HO2	O	H	0.159981	0.715509	0.388428803	0.731308	0.274125244
HO3	O	H	0.067826	0.832338	0.712122439	0.784308	0.430718511
HO4	O	H	0.077723	0.714173	0.588135071	0.791967	0.468873265
HR1	R	H	0.102303	0.660124	0.431376334	0.779159	0.414226558
HR2	R	H	0.082042	0.719193	0.441210878	0.714892	0.492668688
HR3	R	H	0.115432	0.705737	0.390583647	0.821029	0.54507642
HR4	R	H	0.117452	0.729172	0.566189663	0.758427	0.345994205
